# Supplementary material for: Standardization of Plant Microbiome Studies: Which Proportion of the Microbiota is Really Harvested?
Source: Microorganisms. 2020 Feb 28;8(3):342. doi: 10.3390/microorganisms8030342 (PMC7142977; doi:10.3390/microorganisms8030342)
Supplement: Supplementary file 1 [file microorganisms-08-00342-s001.zip]

Archive with 3 entries (3 files):
- Supplemenatry_material_3_table of ANCOM Analysis_apple_76 taxa q2.xlsx
- Supplementary material 2-DADA2 sequence quality summary.zip
- Supplementary material_1_Evolution of the relative abundance of the cumulated number of CFU upt ot 8 washes for apple.docx
